# Supplementary material for: A Survey of Patients’ Opinions and Preferences on the Use of E-Prescriptions in Poland
Source: Int J Environ Res Public Health. 2021 Sep 16;18(18):9769. doi: 10.3390/ijerph18189769 (PMC8467067; doi:10.3390/ijerph18189769)
Supplement: Supplementary file 1 [file ijerph-18-09769-s001.zip]

Archive with 1 entries (1 files):
- ijerph-1365090-supplementary.pdf
